# Supplementary material for: Exposure to Anthropogenic Areas May Influence Colonization by Zoonotic Microorganisms in Scavenging Birds
Source: Int J Environ Res Public Health. 2021 May 14;18(10):5231. doi: 10.3390/ijerph18105231 (PMC8156487; doi:10.3390/ijerph18105231)
Supplement: Supplementary file 1 [file ijerph-18-05231-s001.zip]

Archive with 1 entries (1 files):
- ijerph-1178633-supplementary.pdf
